# Supplementary material for: Card9 Broadly Regulates Host Immunity against Experimental Pulmonary Cryptococcus neoformans 52D Infection
Source: J Fungi (Basel). 2024 Jun 19;10(6):434. doi: 10.3390/jof10060434 (PMC11204891; doi:10.3390/jof10060434)
Supplement: Supplementary file 1 [file jof-10-00434-s001.zip]

Archive with 1 entries (1 files):
- jof-3006857-supplementary.tif
